# Supplementary material for: Combined evaluation of glomerular phospholipase A2 receptor and immunoglobulin G subclass in membranous nephropathy
Source: Clin Kidney J. 2024 Apr 17;17(6):sfae104. doi: 10.1093/ckj/sfae104 (PMC11161704; doi:10.1093/ckj/sfae104)
Supplement: sfae104_Supplemental_Files [file sfae104_supplemental_files.zip]

Archive with 2 entries (2 files):
- SupplFigure.pdf
- Suppl_Datasharing.xlsx
