# Supplementary material for: Combined evaluation of glomerular phospholipase A2 receptor and immunoglobulin G subclass in membranous nephropathy
Source: Clin Kidney J. 2024 Apr 17;17(6):sfae104. doi: 10.1093/ckj/sfae104 (PMC11161704; doi:10.1093/ckj/sfae104)
Supplement: sfae104_Supplemental_Files [file sfae104_supplemental_files.zip › Suppl_Datasharing.xlsx]

## Sheet: JMP最新_230804_Datasharing
ID	Date of renal biopsy	Last follow-up date	Observational period [month]	Sex, M:1, F:0	Age at time of renal biopsy	IgG1	IgG2	IgG3	IgG4	PLA2R intensity	Capillary wall; spike	Capillary wall; thickening	Capillary wall; double contour	Hight	Body Weight	Systolic blood pressure at renal biopsy	Diastolic blood pressure at renal biopsy	urinary occult blood	urinary red blood cell count	Urine Protein Qualification	Up/Ucr	Alb	TP	BUN	Cr	T.chol	LDLC	HDL-chol	TG	IgG	HBsAg	HCV-Ab	Total glomerulus	Global sclerosis	Segmental lesions; Segmental sclerosis	Interstitium; Cell infiltration	Interstitium; fibrosis	Tubulus; Atrophy	Artery; Wall thickening large	Artery; Wall thickening middle	Artery; Wall thickening small	Artery; hyaline change	IF IgG intensity	IF C3 intensity	IF IgA intensity	IF IgM intensity	IF C1q intensity	IF kappa chain	IF lambda chain
66606	2003-04-01	2021-12-31	224	1	61	1	0	0	2	1	1	3	1	172.4	73.5	166	90	1	0	3	8.8	2	4.2	9.9	0.94	366		72	115	625	0	0	22	4	1	1	1	1	0	2	1	0	0.5	0	0	0	0
5373921	2004-04-09	2006-05-16	25	0	53	2	1	1	0.5	1	0	0	0	147	66	124	78	3	0	3	17.24	3.1	5.2	16	0.88	470	303		242	493	0	0	9	0	0	1	1	1	0	2	0	0	2	0.5	0	0	0	2	2
6105661	2005-10-20	2019-12-17	170	1	61	1	0.5	0.5	2	1	1	3	1	174	73	128	46	0.5	0	3	1.32	3.5	5.8	30	1.63	245	177	43	210	744	0	0	13	2	0	1	1	1	0	0	0	0	2	1	1	1	0	2	2
6718906	2008-07-29	2019-01-28	126	1	64	2	0	0	1	1	1	4	0	167	61.7	140	80	3	0	3	1.5	2.8	6.5	23	1.24	189	126	40	129	1872	0	0	22	3	0	1	1	1	0	3	1	0	2	0	0	0	0	1	0
4953771	2006-07-07	2015-11-11	112	0	54	3	1	1	2	3	1	1	0	150	68	210	110	3	1	3	12	2.2	4.4	11	0.78	624		27	2059	400	0	0	25	5	0	2	2	2	3	0	1	1	3	2	1	0	0	3	3
72347	2004-10-12	2013-01-07	99	1	78	2	0.5	0.5	1	0	0	0	0	166	76	152	86	2	1	4	4	3.18	5.7	12	0.68	348		65	224	722	0	0	8	0	0	0.5	1	1	0	1	0	0	2	1	0	0	0	1	2
1172899	2011-03-01	2021-12-31	129	1	68	1	1	1	2	2	1	1	0	167	72.1	154	94	2	1	3	5.2	1.6	5	9.4	0.92	386	276	45.1	348	628	0	0	23	6	0	1	1	1	0	0	2	3	2	0.5	0	0	0	2	2
6091172	2005-09-13	2013-10-17	97	1	65	2	1	1	2	2	1	1	0	171.8	68.3	136	70	2	1	3	2.09	3.3	5.8	14	0.95	301	215	47	89	959	0	0	31	0	0	1	1	1	0	0	0	0	1	1	0	0	0	0	0.5
383628	2015-06-11	2021-12-31	78	1	71	1	0	0	1	1	1	1	0	161.3	50.1	156	91	1	0	4	5.9	3.2	5.8	12.5	1	241		80	89	829	0	0	20	5	0	0.5	0.5	0.5	3	2	3	0	2	1	0	0	0	2	1
3512614	1998-09-01	2005-09-21	84	1	85	2	1	0	2	1	0.5	1	0	160	49.7	158	66	1	1	3	4	2.3	3.8	32	2.1	159		83	66	735	0	0	8	4	0	1	2	2	0	1	1	1	2	1	0	0	0
2631628	2003-08-26	2007-11-22	51	1	68	1	0	1	1	0	1	0	0	165.5	55	132	80	1		3	1.47	3.3	9.2	25	2.21	100			146	4551	0	0	24	4	0	3	2	2	0	0	0	0	1	0	0	0.5	0	1	1
3364020	2007-06-26	2011-05-09	47	1	78	1	0	0	2	0	0	1	0	165	63.5	106	70	2	1	4	8.43	3.4	7.1	21	1.2	394	322.2		104	1330	0	0	8	2	0	1	1	1	0	1	0	0	2	0.5	0	0	0	1	2
3551521	2016-08-30	2021-12-31	64	1	64	1	0	0	2	1	1	1	0	163.8	64.5	159	97	3	1	3	4.31463	2.2	5	10	0.58	333	238.2	51	220	696	0	0	30	2	0	0	0	0	3	1	0	0	3	1	0	0	0	2	2
925818	1998-10-06	2020-02-25	256	0	41	1	0	1	1	2	0.5	1	0	154	54	134	94	1	1	3	4.1	1.9	4.6	8.1	0.63	228		59	213	980	0	0	10	0	0	0	0	0	0	0	0	0	2	1	0.5	0	0
821827	2015-12-01	2021-12-31	72	1	69	2	0	1	2	2	0	0	0	161.9	63.7	150	100	1	1	3	10.3	3.1	6.1	18.4	1.21	369		57	96	1264	0	0	12	2	0	0	0	0	0	1	0	2	2	1	0	0	0.5	2	2
94902	2012-05-22	2016-09-28	52	1	79	2	1	0.5	2	2	1	1	0	167	73	121	78	2	0	2	6.4	1.8	5.3	22.8	1.19	242		29	144		0	0	15	3	1	1	1	1	0	3	1	3	2	0	0	0.5	0	3	3
4211233	2016-07-26	2021-12-31	65	1	77	1	0	0	2	2	0	0	0	155	52.7	137	64	2	1	4	3.17	2.3	4.5	14	0.77	218		81	184		0	0	13	1	0	0.5	0.5	0.5	3	3	1	0	2	0	0	0	0	1	1
1080318	2011-07-12	2018-11-08	88	1	62	1	0	0	1	0	0	0	0	173	64.1	119	68	3	1	3	5.52	2.9	6	24	1.06	241	194	37	184	1653	0	0	24	6	0	1	2	2	0	3	1	1	2	2	1	0	0	0.5	0.5
2234235	2018-07-03	2021-12-31	41	0	83	1	0	1	1	1	1	1	1	149	50.7	138	89	2	0	3	2.02	1.5	3.9	8	0.53	265	184	48	166	771	0	0	17	0	0	0	0	0	0	0	0	0	2	2	0.5	0	1	2	1
4615751	1998-07-14	2021-12-31	281	1	49	2	2	1	2	1	0.5	0	0	168.9	61.1	108	76	2	1	3	0.9	4.1	6.2	14	1	289		81	156	823	0	0	16	3	0	1	1	1	0.5	0	0	0	1	1	0	0	0
4671210	1998-10-27	2021-12-31	278	0	51	2	1	1	2	1	0.5	1	0	160.4	60.5	150	95	3	1	3	3.797	2.4	4.4	9	0.6	347		54	266	563	0	0	13	1	0	0.5	0.5	0.5	0	0	0	0	2	1	0	0	0
3100618	1998-11-05	2021-12-31	277	0	43	2	2	2	1	1	1	1	0.5	158.2	52	140	88	1	1	3	9.4	1.8	4.2	20	0.8	396		42	276	872	0	0	7	2	0	1	1	1	0	0	0	0	2	2	1	0.5	1
913848	1998-07-14	2020-11-10	268	1	36	2	0	0.5	3	2	0	0	0	167	71	132	80	2	1	3	3.06	2.8	5.5	15.2	0.65	356			209	682	0	0	28	1	0	0	1	1	0	0	0	0	2	2	0	0	0
4926854	1999-12-14	2021-12-31	264	0	63	1	1	1	2	1	0	0.5	0	163	66	126	76	0.5	0	2	1.511	2.9	5.6	16	0.9	465		62	440	732	0	0	16	0	1	0	0	0	0	1	0	1	2	0.5	0	0	0
5360757	2002-02-05	2021-12-31	238	1	55	1	0	0	1	2	1	2	0	172.1	67.55	124	74	0	0	2	0.69	3.9	6.2	13	1.03	203	150	41	74	887	0	0	17	1	0	1	1	1	3	2	1	0	2	0.5	0	0.5	0
65999	2003-02-04	2021-12-31	226	0	54	2	0	1	3	2	0	1	0	164.8	76.8	120	82	2	0	3	9.45	1.9	4.5	13	0.68	773		51	440	3400	0	0	22	2	0	1	0.5	0.5	1	1	0	0	3	3	0		0
1176189	2003-02-06	2021-12-31	226	1	55	2	0.5	1	0.5	0.5	0	0	0	161	75	112	68	1	0	3	5.6	2.1	4.9	24.7	1.02	761		96	620	410	0	0	19	0	0	0	0	0	0	1	1	0	2	2	0	0	2
5641764	2003-06-24	2021-12-31	222	0	25	1	1	0	2	1	0	0	0	161.5	46.75	112	70	0.5	0	3	5.51	2.8	4.9	8	0.46	369	253	86.2	149	506	0	0	17	0	0	0	0	0	0	0	0	0	3	2	0	0	0	2	2
5823731	2004-06-29	2021-12-31	210	0	64	1	1	0	1	1	0	2	0	155.5	52.85	122	80	0.5	0	3	5.49	3.6	6	11	0.49	258	187	62	101	925	0	0	27	2	0	0	1	1	0	2	0	0	2	1	0.5	0.5	0	2	2
45955	1999-05-25	2016-08-08	207	0	75	1	0	0.5	1	1	0.5	1	0	150	57.5	142	86	2	1	2	20	2.9	5.5	21	0.9	427		72	109	749	0	0	24	2	0	1	1	1	2	2	1	1	2	0.5	0	0	0
76859	2005-11-29	2021-12-31	193	1	56	1	0	0	1	2	0.5	2	1	165	54	154	86	0.5	1	4	1.66	2.5	4.9	12	1.01	380		46	175	672	0	0	32	3	3	2	2	2	1	2	1	2	1	1	0	0	0	1	1
5444632	2002-06-18	2018-07-07	193	0	75	2	1	2	2	1	0.5	1	3	152.3	57.26	124	78	0.5	0	3	0.58	3.2	5.8	22	0.75	176		53	95	1168	0	0	26	13	0	1	1	1	0	2	3	1	2	0.5	0.5	0.5	1
3045507	2005-02-08	2019-03-05	169	1	63	2	0	1	2	2	0	1	0	170.3	76	180	110	1	1	4	3.8	3.1	5.5	18	1.3	525	364.8		223	437	0	0	7	0	1	1	2	2	0	1	0	0	2	1	0	0	0	2	2
1665827	2007-12-18	2021-12-31	168	0	58	1	0.5	0.5	3	2	1	1	0.5	153	44	146	80	2	1	2	0.8	3.8	6.5	19.7	0.7	325		68.9	269	821	0	0	15	2	0	0.5	0.5	0.5	1	3	0	0
4480058	2008-05-01	2021-12-31	163	0	30	1	0	0.5	1	1	1	1	0	166.3	79.1	106	52	2		4	10.593	1.4	3.8	13	0.58	279		89	90	406	0	0	24	6	1	1	1	1	0	0	1	0	1	0.5	0	0	0	1	2
4179501	2003-09-24	2017-02-13	161	0	66	2	2	1	1	1	1	3	0	155	48.7	96	60	0.5	1	2	2.56	3.5	7.4	14	0.61	222	131	79	71	1961	0	0	19	0	0	1	0.5	0.5	0	2	0	0	2	2	0	0	1	1	2
78624	2006-05-30	2019-07-25	158	0	38	1	0.5	0	1	1	0	0	0	156.4	71.6	116	86	0.5	0	2	5.3	2.2	5.3	13	0.63	428		67	80	492	0	0	21	0	0	0	0	0	2	1	0	0	3	1	0.5	1	0	2	2
5644780	2008-11-27	2021-12-31	157	0	29	1	1	0.5	2	2	3	1	0	155	43	100	70	3	1	3	7.5	1.8	4.7	9	0.46	326	208	70	193	585	0	0	16	0	0	0.5	1	1	0	2	0	0	2	1	0	0	0	1	1
6854117	2009-01-27	2021-12-31	155	1	51	1	1	1	2	1	1	1	0	165	65.8	139	90	1	1	2	0.86	1.7	5.8	7	0.76	171				1819	0	0	7	0	0	0	0.5	0	0	0	0	0	1	0	1	0	0	1	1
24018	2009-02-17	2021-12-31	154	1	70	2	2	1	2	1	1	1	0	167.2	74.1	137	86	2	0	3	7.64	1.7	4.1	24.6	1.31	448		63	159	579	0	0	9	0	0	1	0.5	0.5	3	3	0	3	2	2	0	0	0	1	1
895870	2009-04-14	2021-12-31	152	1	57	1	1	0	2	1	1	1	0	176	77.6	146	78	2	1	3	3.6	3.1	5.4	11	0.68	238		38.5	202	723	0	0	9	1	0	0.5	1	1	0	0	1	0	3	0.5	0.5	0.5	0	2	2
1797370	2009-05-18	2021-12-31	151	1	43	1	0	1	0	0	2	2	1	161.8	61.4	110	72	0.5	0	2	3.8	3.3	5.3	19	0.9	331				524	0	0	12	0	0	0	0	0	0	3	0	0	1	1	1	3	1	2	2
7058004	2009-12-22	2021-12-31	144	0	68	2	0.5	0	2	2	3	1	0.5	154	61.5	159	75	1	0	3	2.48	1.9	4.9	8	0.43	269	122	41	407	300	0	0	36	2	3	0.5	0.5	0.5	0	0	0	1	2	0.5	0	0	0	2	2
3548945	2005-09-27	2017-05-22	140	0	70	2	0.5	0	2	0	1	1	0	153	45.25	126	70	3	0	4	4.9	2.4	4.2	7	0.68	329	177	39	321	405	0	0	10	0	0	1	1	1	2	0	0	0	2	1	0	0	0	2	2
65463	2009-04-21	2020-07-13	135	1	72	2	2	1	3	2	1	1	0	151	53.3	157	85	1	0	3	8.99	2.9	5.6	9.4	0.7	261		148	169	783	0	0	17	2	0	1	1	1	0	3	0	0	3	1	0	0	0	2	2
6712371	2011-05-24	2021-12-31	127	1	72	1	0	1	1	1	0	0	0	159.4	61.6	131	52	1	0	3	1.94	2.5	5	22	0.97	347	219	99	98	773	0	0	43	2	0	1	1	1	3	3	2	1	1	0.5	0	0.5	0	0.5	1
91989	2011-01-11	2021-07-19	126	1	74	2	0	1	1	1	0	0	0	156.5	57.9	121	62	2	0	3	7.7	1.8	5.2	10.6	1.07	241		49	83	1139	0	0	29	7	0	0.5	1	1	0	3	3	2	2	1	0	0.5	0	2	1
6474756	2007-06-05	2017-08-30	122	1	66	2	2	0.5	1	1	0	1	0	157	70	140	80	3	1	3	8	1.5	4.4	14	1.18	565	430	75	311	613	0	0	12	0	0	1	1	1	3	3	3	3	1	1	0	0	0	1	1
6082106	2012-03-21	2021-12-31	117	1	70	2	1	1	1	2	0.5	3	0	167.9	72.35	153	79	3	1	4	14	1.6	4.4	41	1.4	500	387	67	222	557	0	0	23	3	0	1	1	1	3	3	0	1	3	3	0	0	0.5	2	2
7192746	2012-04-03	2021-12-31	116	0	55	1	0.5	0.5	0	1	0	0	1	153.2	48.9	131	70	2	1	4	8.73	2.8	5.5	22	0.87	287			189	927	0	0	34	15	0	2	2	2	0	2	0	1	0	0	0.5	0	0	0	0
367219	2008-07-07	2017-08-29	109	1	72	2	0	0	2	1	0	0	0	168.7	69.4	110	72	2	1	3	3	1.1	4.3	33	1.13	157	75		81	919	0	0	21	1	0	0.5	0.5	0.5	3	3	0	0	3	2	0	0	0	2	2
7713959	2012-11-20	2021-12-31	109	0	69	1	0	0	2	0	0	0.5	0	150	54	148	68	1	0	4	6.62	3.6	7	10	0.66	314	190	94	115	1103	0	0	29	5	1	1	1	1	3	2	2	1	3	1	0	0	0	0.5	1
96057	2012-12-04	2021-12-31	108	1	66	2	0	0	2	1	3	2	0	164.7	64.5	136	84	1	0	3	4.2	3.1	5.5	18.4	0.89	230	78	58	150	737	0	0	9	0	0	0.5	1	1	1	3	2	1	0.5	1	2	2	0	2	2
79160	2013-01-29	2021-12-31	107	1	59	2	0	1	1	2	1	0.5	0	158.7	68.3	176	101	0	0	1	2.67	3.5	6.2	12.6	0.81	212		51	150	1091	0	0	30	0	1	0.5	1	1	1	0	0	1	1	0	0	0.5	0	0.5	0.5
10025273	2013-02-26	2021-12-31	106	0	75	2	0.5	0.5	1	1	1	1	0.5	149.7	46.1	123	76	0.5	0	3	7.68	3.4	6.1	16	0.56	264	159	48	190	878	0	0	17	0	1	0	0.5	0.5	3	1	0	1	3	0	3	0.5	0	2	2
83189	2013-03-12	2021-12-31	105	0	65	2	2	1	3	3	1	1	0	156.8	58	148	83	1	1	2	3.91407	2.2	4.8	13.1	0.67	277	169	86	129	682	0	0	24	0	0	0	0.5	0.5	0	2	0	0	2	0.5	0	0	0	0	0
3234404	2013-08-01	2021-12-31	100	1	75	2	1	1	0	0	0	1	0	157	60.3	127	76	1	0	4	7.2	1.4	4.7	14.5	1.15	447		48	232	705	0	0	25	6	0	1	0.5	1	2	1	0	1	1	0	0.5	0	0	0.5	0
3630444	2013-09-12	2021-12-31	99	0	66	1	0.5	0	2	1	0.5	0	1	156	52.3	153	103	2	0	2	0.7	3.9	7	13	0.79	238		41	152	1237	0	0	20	5	0	0.5	0.5	0.5	3	0	2	1	1	0	0	0	0	1
1995109	2013-09-17	2021-12-31	99	1	50	1	0.5	0	2	2	1	1	0	167.3	74.6	119	70	2	1	3	5	2.7	5.7	7.3	0.87	191		43.3	326	846	0	0	12	1	0	1	1	1	0	0	1	0	2	1	1	0	0	3	2
73542	2005-03-08	2013-06-06	99	0	63	2	1	0	1	1	0	0	0	153	59.9	124	87	2	1	2	4.1	3.4	6.9	18	0.59	330		51	136	1761	0	0	12	2	0	0.5	1	0.5	0	0	0	1	2	0.5	0	0	0	1	2
293261	2014-03-11	2021-12-31	93	0	64	1	1	0.5	1	2	1	1	1	150	60	117	73	3	0	3	1.27	4.3	7.5	15	0.83	164	77	55	168	1369	0	0	31	2	0	0.5	0.5	0.5	0	0	0	1	2	0	0.5	0.5	0.5	2	2
5884501	2009-06-23	2017-02-28	92	1	60	2	1	1	1	1	1	2	1	173	70.4	144	82	2	1	4	11.9	2	4.9	21	1.7	284	164		169	642	0	0	7	2	0	2	2	2	0	3	0	2	3	1	0.5	0.5	0	1	1
5571731	2003-02-18	2010-09-02	91	0	44	1	0	1	1	0	2	2	0	158	52	106	74	2	1	2	1.2	3.7	7	11	0.47	188			141	1581	0	0	25	5	0	0	0	0.5	0	0	1	2	1	0	1	1	0
1275445	2008-10-10	2016-04-20	90	1	68	3	0	0	1	1	3	2	1	171.5	80.2	146	80	0.5	0	2	2.18	3.5	6.1	15.8	0.69	164	98		145		0	0	22	3	0	0	1	1	0	1	0	1	3	0.5	0.5	0	1	1	1
5550785	2002-12-24	2010-05-31	89	0	78	2	1	0	2	1	0	2	0	153.4	54.5	168	68	2	0	4	3.58	2.6	5	13	0.87	242			166	881	0	0	17	3	0	1	1	1			0	1	2	1		1		1	1
1704338	2014-07-29	2021-12-31	89	0	64	1	0.5	0	2	1	0	1	0	159.4	68.9	135	80	2	1	4	9.51	3.3	5.7	9	0.71	173	95	49	169	745	0	0	24	5	0	0.5	1	1	1	1	1	2	2	0.5	0	0	0	1	1
1718964	2014-08-15	2021-12-31	88	1	48	3	0	1	2	2	1	1	0	172	82.3	140	90	1	0	3	6.7	1.9	4.7	9.2	0.8	390			200	517	0	0	14	1	1	0	0.5	0.5	0	0	0	0	3	0.5	0	0	0	3	3
10166390	2014-10-14	2021-12-31	86	1	71	1	1	0	2	0	0	0	0	162	67.2	117	53	3	0	3	6.09	1.7	4.5	24	1.32	407	301	55	138	744	0	0	26	3	0	0.5	0.5	0.5	3	1	1	1	2	0.5	0	0	0	1	1
10362491	2014-11-04	2021-12-31	85	0	71	1	0.5	1	2	1	1	1	1	151.3	53.2	124	59	2	1	2	3.85	3.3	5.9	18	0.84	308	180	55	273	685	0	0	28	2	0	0.5	0.5	0.5	2	2	0.5	0.5	2	0.5	0	0	0	2	0.5
3128464	2006-10-10	2013-11-14	85	1	82	2	1	1	0	0	1	1	0	165.5	60	120	70	2	1	3	2.03	3.6	7	16	0.9	188		43.5	301	1240	0	0	13	3	0	1	1	1	0	3	0	0	1	1	1	0	0	1	1
869818	2011-09-13	2018-09-14	84	1	48	2	0	0	1	0	0	0	0	163	66.4	128	90	0	0	3	4.9	2.9	5.9	10.8	0.95	355		68.4	157	763	0	0	19	1	0	0.5	1	1	0	3	2	2	0.5	0	0	0	0	0	0.5
63337	2005-05-31	2012-03-26	82	1	73	1	0.5	0	2	2	2	1	0	165.2	64.7	139	72	2	1	4	11.6	1.8	4.1	25	1.97	381		68	154	348	0	0	22	3	1	1	2	2	3	3	0	1	1	1	0	0.5	0	1	1
3579927	2013-04-04	2020-01-14	81	0	81	1	0	0	0	1	0	1	0	147.3	48.2	157	76	0.5	0	4	2.7	2.3	5.3	15.6	0.54	377		121	139	761	0	0	40	15	0	1	1	1	2	2	1	2	1	0	0	0	0	0	0
2039253	2014-11-18	2021-07-01	80	0	25	1	0.5	0	2	0	1	0	0	152	51	102	56	0	0	2	2.5	3.1	6.6	14.1	0.71	226	155		66	1508	0	0	17	0	0	0.5	0.5	0.5	0	0	0	0	2	1	0	0	0	3	2
6932380	2015-06-02	2021-12-31	78	1	67	2	1	2	2	1	1	1	0	178.7	65	102	66	3	1	2	2.63	2.8	5.6	14	0.84	184	108	36	146	1207	0	0	22	4	0	0	0.5	0.5	0	1	0	3	1	1	0	0	1	1	1
331724	2015-07-09	2021-12-31	77	0	73	2	2	0.5	3	3	1	1	0	154.4	49.3	142	82	1	0	3	12.31	2.9	6.1	14	0.64	297	194	70	124	1073	0	0	15	3	0	0.5	0.5	0.5	3	3	0	3	2	1	0	0	0	1	2
10526337	2015-07-21	2021-12-31	77	0	65	1	0.5	0	0	0	0	0	0	145	42	107	65	0	0	3	1.61	3.9	6.9	15	0.41	269	137	67	513	1263	0	0	37	1	1	0	0.5	0.5	2	2	0	1	1	0	0	0	0	1	1
1754373	2015-08-27	2021-12-31	76	1	72	1	1	1	2	1	1	2	0	163	65	139	80	2	0	3	8.6	2.2	5.1	29	1.49	187			115	932	0	0	10	2	2	0.5	1	1	0	0	0	0	2	1	0	0	0	1	0.5
10568714	2015-10-13	2021-12-31	74	0	47	2	1	0	1	0	0	0	0	150.9	53.9	117	85	0.5	1	3	11.4	2.7	5.7	8	0.49	382	283	69	123	822	0	0	7	1	0	0.5	0.5	0.5	3	0	0	1	1	1	0.5	0.5	0	2	1
244822	2015-10-27	2021-12-31	74	0	66	1	0.5	0	2	2	0	0.5	0	150	53.4	140	90	1	0	3	10.7403	2.6	5.4	16	0.47	333	211	90	158	827	0	0	19	2	0	1	0.5	0.5	0	0	0	0	1	2	0	0	0	2	3
585570	2015-11-10	2021-12-31	73	1	71	2	0	0	1	1	0	0	0	167	76	120	70	2	0	2	7	1.6	4.2	20.6	1.32	309		89	127	539	0	0	16	2	2	1	1	1	0	0	0	1	2	1	0	0	0	1	1
5229090	2015-12-22	2021-12-31	72	0	70	1	0.5	1	2	1	1	1	0	167	61	106	63	1	1	1	2	3.6	6.6	15	0.72	245	144	72	146	976	0	0	6	0	1	0	0.5	0.5	3	0	0	1	2	0	0	0	0.5	1	0.5
1762236	2015-09-25	2021-08-11	71	0	76	2	0	0	2	1	1	1	0	148	65	150	86	2	1	2	4.69	3.1	5.9	18	0.63	228	125	72	165	887	0	0	22	2	0	0	0.5	0.5	0	3	0	1	3	1	0	0	0	3	2
3937518	2016-03-10	2021-12-31	69	0	65	1	0.5	0	1	1	0	0	0	156.5	62.3	125	78	1	0	4	3.9	2.5	5.4	14.1	0.64	443		117	153	492	0	0	28	6	0	0.5	0.5	0.5	2	0	1	1	2	1	0	0	0	2	1
2044567	2016-05-17	2021-12-31	67	0	63	2	0	0	3	1	0	0	0	152.5	54	131	79	2	1	4	3.23	2.9	5.8	11	0.67	459	303	87	145	830	0	0	21	1	0	0.5	0.5	0.5	0	2	0	0	1	2	0	0	0	3	1
1802313	2016-11-21	2021-12-31	61	1	66	1	0	0	1	2	3	3	1	159.2	48	152	88	1	0	3	8	2.4	4.2	14.1	1.49	210		50	128	385	0	0	13	2	1	1	1	1	0	0	1	2	2	1	0		0.5	2	2
3763874	2014-11-27	2019-11-07	60	1	78	2	1	1	1	2	1	1	0	152.5	57.2	156	92	1	0	4	11.6	2.1	5.2	25.7	2.07	269		44	217	618	0	0	5	3	0	1	1	1	3	0	0	2	2	1	0	0.5	0.5	2	2
10840201	2017-01-24	2021-12-31	59	1	68	1	0	0	0	0	0	0	0	177.1	85.6	142	87	2	1	4	17.52	1.8	4.6	42	2.64	276	156	72	209	639	0	0	33	8	5	0.5	0.5	0.5	3	3	1	0	1	0	0	0	0	0.5	0
2170868	2017-01-31	2021-12-31	59	1	68	1	0.5	0	0.5	0	0	0	0	152	51.2	127	82	0	0	4	5.7	2.1	6	12.8	0.59	285		78	118	774	0	0	11	4	1	0	0.5	0.5	0	1	0	1	2	1	0	0	0	1	1
3951472	2017-04-18	2021-12-31	56	0	77	2	2	0	3	2	1	0	0	146	57.2	116	72	1	1	3	3.12	3.47	6.4	10	0.52	180	95	65	69	1084	0	0	41	2	1	0.5	0.5	0.5	3	3	0	1	2	0	0	0	0	2	2
5486220	2017-09-07	2021-12-31	51	0	71	1	0	0	1	0	1	0	0	148	56.2	143	84	1	0	4	14.81	1.2	4.7	69	4.67	244	124	62	260	1190	0	0	8	1	2	0.5	0.5	0.5	0	0	0	0	2	1	0	0	1	2	2
10856574	2017-09-12	2021-12-31	51	1	65	2	1	0	1	2	1	1	0	172	53	130	80	2	0	3	1.2	4.1	8.2	116	1.1	190	104	65	132	2431	0	0	17	1	0	0	0	0	0	0	0	0	2	1	1	1	0.5	2	2
7338716	2011-03-22	2015-07-01	52	0	65	1	0	1	2	1	2	2	1	144	39.9	146	113	0.5	0	2	4.2	4.1	7.6	45	5.82	216	111	48	229	1352	0	0	17	0	0	3	3	3	3	2	1	0	2	0.5	0	0	0	2	0.5
4542185	2012-09-11	2016-12-02	51	1	77	1	0.5	1	2	3	0	0	0	167.6	58	120	66	3	1	4	4.77	2.7	6.1	19	0.99	222	138	46	117	1393	0	0	27	1	0	1	0.5	0.5	1	1	0	1	3	3	0	1	0.5	3	3
3723878	2014-06-26	2018-08-31	50	1	68	2	0	0.5	0	0.5	1	1	1	158	53.8	129	98	0	0	2	1.3	3.7	6.8	5	0.46	191		60	146	1259	0	0	24	1	0	0	0.5	0.5	1	2	0	0	2	0	0	0	0.5	2	2
612861	2007-01-24	2011-02-23	49	0	50	2	1	1	1	0.5	0	1	0	161	60	120	76	0.5	0	3	7.19	2	5.9	13.2	0.61	450	321	66	378	1791	0	0	23	0	0	0	0	0	1	2	0	0	2	1	0	0	0.5	0	1
3168581	2012-12-06	2017-01-05	49	1	79	2	0	1	2	2	0	1	0	165.3	60.8	140	70	1	0	4	4.6	2	4.9	25.8	1.45	241		77	98	1075	0	0	7	5	0	0	1	1	0	2	0	0	3	1	0	0	0.5	2	3
5477271	2011-10-25	2015-11-12	49	0	52	1	1	1	1	1	0	1	0	144	49	92	56	1	0	3	2.7	2.6	4.4	29	1.2	361	216	111	203	180	0	0	34	22	1	3	2	2	3	3	2	1	1	0	0.5	0.5	0	0.5	0.5
3274286	2017-12-27	2021-12-31	48	1	79	1	0	0	2	1	1	1	0	165.5	71.8	128	90	2	1	3	3.7	2.2	5.1	18	1.16	185	101.2	59	123	727	0	0	11	2	0	0.5	0.5	0.5	0	0	0	0	2	0.5	0.5	0.5	0	2	2
5623448	2004-11-22	2008-10-24	47	0	56	2	0	0.5	2	2	0	0.5	0	158	63	120	70	3	1	3	4.6	2.2	4.1	13	0.4	559	386	54	432	146	0	0	28	1	0	1	1	1	0	0	0	0	2	0.5	0	0	0	2	2
5522218	2002-12-17	2006-10-16	46	1	36	1	0	0	0	0	3	3	0	176.8	81	110	58	0	0	0.5	0.26	4.1	6.7	12	0.77	156	72		113	1154	0	0	23	0	0	0	0	0.5	0	0	0	0.5	0.5	0	0	0	0
7446438	2011-09-13	2015-05-19	44	1	64	1	2	0	3	2	1	1	0	173	79.8	121	78	2	0	4	7.7	1.9	4.7	21	1.19	293	201	53	261	918	0	0	15	5	2	1	1	1	3	3	1	2	3	0.5	0.5	0.5	0	3	3
1654326	2007-10-02	2011-05-27	43	0	83	1	0	0	2	1	0	0	0	141.1	52.3	186	96	2	0	3	6.6	2.3	5.1	11.2	1.2	428		61	247	710	0	0	9	1	0	2	2	2	1	0	0	0	3	1	0	0	0	1	2
1641786	2012-09-20	2016-04-18	43	1	65	3	0	0	3	1	1	2	0	172.5	80.2	150	98	2	1	3	10	1	4.6	14	1.04	236		49	129	669	0	0	7	0	0	1	1	1	0	0	1	1	3	2	0	0	0	2	3
2345846	2003-09-11	2007-04-09	43	0	49	2	1	1	2	1	0	2	0	161.2	67.3	134	88	3	0	2	6.49	2	4.8	6	0.92	155	74	50	165	1302	0	0	14	2	2	2	3	2	1	0	2	3	1	0	0	0	0	1	1
2067049	2014-12-16	2018-06-28	42	1	80	2	0	0.5	1	0	0	1	0	164	72.2	162	99	3	1	4	15.25	1.1	4.5	15.7	1.48	338	147	41	345	891	0	0	8	2	0	1	1	1	0	1	1	0	2	1	0	0	0	0.5	0
805895	2018-07-10	2021-12-31	41	0	52	1	1	0.5	2	1	0	0	0	159.1	48.5	141	76	3	1	2	3.85	3.3	5.9	14	0.45	285	143		117	701	0	0	30	1	0	0	0	0	0	0	0	0	2	1	0.5	0	0	1	1
75326	2005-08-02	2008-12-24	40	0	73	1	1	1	2	3	2	2	0	141.1	47.7	146	82	1	1	4	7.84	3.2	6	13	1.05	211		62	98	765	0	0	20	6	2	1	1	1	0	1	1	0	3	1	0	0	0	2	2
341422	2018-08-16	2021-12-31	40	0	65	1	1	1	1	1	1	1	0	153.5	49	137	99	3	1	4	10.1	2.1	5.2	9.4	0.75	550		109	244	585	0	0	13	2	0	1	1	1	3	3	1	2	3	1	0	0	0	2	0
4605672	2018-11-06	2021-12-31	37	0	62	2	1	0	3	2	1	1	0	155.5	47.1	93	63	2	1	3	14.81	2.4	4.7	21	0.58	428	313.2	91	137	386	0	0	43	5	1	0.5	0.5	0.5	0	1	0	0	3	1	0	0	0	2	2
4106	2004-04-13	2007-05-20	37	0	71	2	0	0	2	1	0	0	0	157.4	67.6	188	82	2	1	3	8.4	1.8	3.8	19	0.86	268		39	219	823	0	0	15	7	0	2	2	1	3	0	1	0	3	3	0	0.5	0	3	3
11208088	2018-12-25	2021-12-31	36	1	56	2	1	0	2	1	0	0	0	165.9	82.4	113	72	2	1	3	7.63622	2.4	7.3	11	0.69	199	138	42	90	2412	0	0	18	4	0	1	1	1	3	2	1	3	1	0	0	0	0	1	1
1056433	2017-10-10	2020-08-06	34	0	79	1	0	0	0	1	0	0	0	153.3	52.3	150	83	1	0	3	7.62086	2.8	6.1	19	0.61	297	195	77	161	1436	0	0	12	1	0	0.5	0.5	0.5	0	1	0	0	1	0.5	0	0	1	1	1
4047973	2014-02-04	2016-08-12	30	1	59	1	1	0.5	1	1	1	1	1	179.5	73	138	70	2	1	3	8.99545	2.2	5	10.1	0.91	246	210.5	35.5	485	622	0	0	12	1	2	0	0.5	0.5	0	0	0	1	2	0.5	1	0.5	0	2	2
1366624	2017-06-06	2019-08-14	26	0	75	1	0	0	1	0	1	1	0	154	61.7	150	80	1	1	3	4.94	3.4	6.7	13.6	0.72	228	103	44	463	1137	0	0	3	0	0	0.5	1	1	1	0	0	0	3	0.5	0.5	0	1	1	1
193623	2011-02-04	2013-03-13	25	1	58	1	0	1	2	1	0	0	0	165	64	120	78	1	1	2	2	3.4	5.9	11	0.57	295			202	791	0	0	22	2	0	0	0.5	0.5	0	3	0	1	2	0	0	0	0	1	1
1432921	2007-08-21	2009-07-16	23	1	50	0	0	0	1	0	0	0	0	167	76.6	163	100	3	1	3	14.87	1.9	4.3	17.8	1.2	572		39.6	327		0	0	5	0	0	0	1	0.5	0	3	0	3	2	1	0	1	0	1	1
3651711	2013-10-24	2015-09-16	23	1	50	2	1	1	2	1	0	0	0	164	72.9	147	108	0.5	0	4	8.4	1.4	4.1	6	0.76	371		96	262	400	0	0	24	3	0	0	0.5	0.5	0	0	2	3	0.5	0.5	0	0.5	0	0.5	0.5
81886	2007-04-24	2009-02-17	22	0	71	2	1	0	1	0	0	1	0	150.6	57	144	69	1	0	3	7.5	2.5	5.2	10.2	0.61	300		58	241	761	0	0	8	0	0	1	1	1	0	3	0	0	3	0.5	0	0.5	0	3	3
6681662	2008-05-15	2010-02-01	21	1	60	1	0	0	2	2	3	0	3	172.2	63.5	151	90	0.5	0	3	2.6	2.2	4.7	20	0.87	291		70	173	405	0	0	16	0	0	0	0	0	0	0	0	0	1	1	0	0	0	1	1
1782861	2016-04-08	2017-08-07	16	0	77	2	0	0	1	2	1	1	0	138	37.7	168	91	3	0	2	8	2.6	6.1	17.1	0.53	216		41	185	1474	0	0	19	1	0	0.5	0.5	0.5	2	0	1	0	3	0.5	1	1	0	2	2
6796991	2011-02-01	2012-05-15	15	0	82	2	1	1	2	2	0	1	0	151	55.3	135	77	1	1	3	2.71	2.5	5.9	31	1.49	316	206	76	174	930	0	0	6	1	1	0.5	1	1	0	3	0	0	1	0.5	0	0	0	1	0.5
7411138	2011-07-19	2012-09-10	14	0	82	1	0.5	0	3	2	1	1	1	147	56.4	115	61	1	1	4	11	2.5	5.3	15	2.14	208	117	59	110	755	0	0	16	8	0	1	1	1	3	3	3	3	2	0.5	0	0	0	0.5	1
70809	2004-08-03	2005-08-12	12	1	62	2	1	1	1	1	3	3	1	161.4	52.65	118	70	0	0	2	3.1	2.3	4.8	16	0.51	210		60	99	697	0	0	29	0	0	0.5	1	1	0	3	1	2
4877616	1999-10-05	2000-09-04	11	0	72	2	1	1	2	2	0.5	0.5	0	146.2	42	146	78	1	1	3	1.98	2.9	6.6	9	0.5	269		65	125	1667	0	0	3	0	0	0	0	0	0	0	0	0	2	1	0.5	0.5	0
4139976	1998-08-13	1999-06-28	10	1	65	1	0	1	0	0	0	0	0	173	96	138	72	0.5	0	4	6.7	2.2	4.3	20	0.9	604		47	353	431	0	0	9	1	0	0	1	1	1	1	1	1	1	1	0	0	0
7268068	2010-11-18	2011-08-16	9	1	74	2	0	0	1	1	0.5	1	0	160	78	155	86	3	1	4	3.66	1.2	5.3	17	0.69	168	96	41	87	1819	0	0	17	1	2	1	1	1	0	0	2	1	2	1	0.5	0	0.5	1	2
3298406	2014-04-24	2014-12-19	8	0	70	2	0	0	1	0	1	1	0	144	60.7	140	70	2	1	4	18.8	2	5.1	17.9	0.89	426		68	272	363	0	0	16	2	0	1	1	1	0	2	1	1	1	0.5	0	0	0	1	1
1055268	2010-11-05	2011-05-23	6	1	68	2	0	0.5	2	2	0.5	1	1	167.3	67	124	76	1	0	2	3.36	2.6	5.4	13.8	1.02	250			218	822	0	0	31	1	0	1	1	1	0	3	1	3	3	0.5	0	0	0	1	1
2065571	2014-09-04	2015-03-13	6	0	80	1	1	1	1	0	0	0.5	0	147	39.5	123	76	2	1	4	10.5	2.4	5.4	16.3	0.9	325		85	88	874	0	0	12	1	0	1	1	1	0	3	0	0	2	1	0	0	0	1	2
3562826	2018-02-08	2018-08-07	6	1	78	1	0	0.5	0	0	0	0	0	162	51	77	46	0	0	3	2.96	1.4	4.8	57.2	2.74	400		281	167	1032	0	0	17	1	0	0.5	1	1	3	2	1	0	1	1	0	0	0.5	2	2
7071698	2010-01-26	2010-07-12	6	1	80	0	1	0	0	0	1	1	0	156.8	52.4	102	51	2	0	3	1.5	2.7	5.7	23	1.26	261	146	86	101	1247	0	0	27	3	0	1	2	2	3	3	3	2	2	1	0	0	0	0	1
[truncated: 33 more columns]
